# Supplementary material for: Involvement of the High-Osmolarity Glycerol Pathway of Saccharomyces Cerevisiae in Protection against Copper Toxicity
Source: Antioxidants (Basel). 2022 Jan 21;11(2):200. doi: 10.3390/antiox11020200 (PMC8868352; doi:10.3390/antiox11020200)
Supplement: Supplementary file 1 [file antioxidants-11-00200-s001.zip]

Archive with 1 entries (1 files):
- antioxidants-1544631-supplementary.pdf
